# Supplementary material for: 1-(2,4-Difluoro­phen­yl)-2-(1H-1,2,4-triazol-1-yl)ethanol
Source: Acta Crystallogr Sect E Struct Rep Online. 2012 May 16;68(Pt 6):o1727. doi: 10.1107/S1600536812020661 (PMC3379317; doi:10.1107/S1600536812020661)
Supplement: Supplementary file 1 [file e-68-o1727-sup1.cif]

##############################################################################
#                                                                            #
# This CIF contains the data in a paper accepted for publication in          #
# Acta Crystallographica Section E. It conforms to the requirements of       #
# Notes for Authors for Acta Crystallographica Section E, and has been       #
# peer reviewed under the auspices of the IUCr Commission on Journals.       #
#                                                                            #
# Full details of the Crystallographic Information File format               #
# are given in the paper "The Crystallographic Information File (CIF):       #
# a New Standard Archive File for Crystallography" by S. R. Hall, F. H.      #
# Allen and I. D. Brown [Acta Cryst. (1991), A47, 655-685].                  #
#                                                                            #
# The current version of the core CIF dictionary is obtainable from          #
# ftp://ftp.iucr.org/pub/cif_core.dic.                                       #
#                                                                            #
# Software is freely available for graphical display of the structure(s)     #
# in this CIF. For information consult the CIF software page                 #
# http://www.iucr.org/resources/cif/software.                                #
#                                                                            #
# This file may be used for bona fide research purposes within the           #
# scientific community so long as proper attribution is given to the journal # 
# article from which it was obtained.                                        #
#                                                                            #
##############################################################################
data_I
_audit_creation_method     SHELXL-97
_chemical_name_systematic
;
1-(2,4-Difluorophenyl)-2-(1<i>H</i>-1,2,4-triazol-1-yl)ethanol
;
_chemical_name_common     ?
_chemical_formula_moiety     'C10 H9 F2 N3 O'
_chemical_formula_sum     'C10 H9 F2 N3 O'
_chemical_formula_iupac     'C10 H9 F2 N3 O'
_chemical_formula_weight     225.20
_chemical_melting_point     ?
_symmetry_cell_setting     orthorhombic
_symmetry_space_group_name_H-M     'P 21 21 21'
_space_group_name_Hall     'P 2ac 2ab'
loop_
    _symmetry_equiv_pos_site_id
    _symmetry_equiv_pos_as_xyz
    1 x,y,z
    2 1/2-x,-y,1/2+z
    3 1/2+x,1/2-y,-z
    4 -x,1/2+y,1/2-z
_cell_length_a     5.3770(11)
_cell_length_b     12.598(3)
_cell_length_c     15.601(3)
_cell_angle_alpha     90.00
_cell_angle_beta     90.00
_cell_angle_gamma     90.00
_cell_volume     1056.8(3)
_cell_formula_units_Z     4
_cell_measurement_reflns_used     ?
_cell_measurement_theta_min     ?
_cell_measurement_theta_max     ?
_cell_measurement_temperature     295(2)
_exptl_crystal_description     Plate
_exptl_crystal_colour     colourless
_exptl_crystal_size_max     0.60
_exptl_crystal_size_mid     0.29
_exptl_crystal_size_min     0.08
_exptl_crystal_density_diffrn     1.415
_exptl_crystal_density_meas     ?
_exptl_crystal_density_method     'not measured'
_exptl_crystal_F_000     464
_exptl_absorpt_coefficient_mu     0.119
_exptl_absorpt_correction_type     none
_exptl_absorpt_process_details     ?
_exptl_absorpt_correction_T_min     ?
_exptl_absorpt_correction_T_max     ?
_exptl_special_details     ?
_diffrn_ambient_temperature     295(2)
_diffrn_radiation_type     MoK\a
_diffrn_radiation_wavelength     0.71073
_diffrn_radiation_source     'fine-focus sealed tube'
_diffrn_radiation_monochromator     graphite
_diffrn_measurement_device_type     'Nonius KappaCCD area-detector'
_diffrn_measurement_method     '\f and \w scans with \k offsets'
_diffrn_detector_area_resol_mean     ?
_diffrn_reflns_number     9658
_diffrn_reflns_av_R_equivalents     0.0810
_diffrn_reflns_av_sigmaI/netI     0.0265
_diffrn_reflns_theta_min     4.24
_diffrn_reflns_theta_max     28.66
_diffrn_reflns_theta_full     25.00
_diffrn_measured_fraction_theta_max     0.959
_diffrn_measured_fraction_theta_full     0.957
_diffrn_reflns_limit_h_min     0
_diffrn_reflns_limit_h_max     7
_diffrn_reflns_limit_k_min     0
_diffrn_reflns_limit_k_max     16
_diffrn_reflns_limit_l_min     0
_diffrn_reflns_limit_l_max     21
_diffrn_standards_number     ?
_diffrn_standards_interval_count     ?
_diffrn_standards_interval_time     ?
_diffrn_standards_decay_%     ?
_refine_special_details
;
Refinement of <i>F</i>^2^ against ALL reflections. The weighted <i>R</i>-factor
<i>wR</i> and goodness of fit <i>S</i> are based on <i>F</i>^2^, conventional
<i>R</i>-factors <i>R</i> are based on <i>F</i>, with <i>F</i> set to zero for
negative <i>F</i>^2^. The threshold expression of <i>F</i>^2^ >
2\s(<i>F</i>^2^) is used only for calculating <i>R</i>-factors(gt) <i>etc</i>.
and is not relevant to the choice of reflections for refinement.
<i>R</i>-factors based on <i>F</i>^2^ are statistically about twice as large
as those based on <i>F</i>, and <i>R</i>- factors based on ALL data will be
even larger.
;
_reflns_number_total     1536
_reflns_number_gt     1344
_reflns_threshold_expression     I>2\s(I)
_refine_ls_structure_factor_coef     Fsqd
_refine_ls_matrix_type     full
_refine_ls_R_factor_all     0.0728
_refine_ls_R_factor_gt     0.0629
_refine_ls_wR_factor_gt     0.1427
_refine_ls_wR_factor_ref     0.1486
_refine_ls_goodness_of_fit_ref     1.159
_refine_ls_restrained_S_all     1.159
_refine_ls_number_reflns     1536
_refine_ls_number_parameters     146
_refine_ls_number_restraints     0
_refine_ls_hydrogen_treatment     constr
_refine_ls_weighting_scheme     calc
_refine_ls_weighting_details
         'calc w=1/[\s^2^(Fo^2^)+(0.0491P)^2^+0.3301P] where P=(Fo^2^+2Fc^2^)/3'
_atom_sites_solution_hydrogens     geom
_atom_sites_solution_primary     direct
_atom_sites_solution_secondary     difmap
_refine_ls_shift/su_max     0.000
_refine_ls_shift/su_mean     0.000
_refine_diff_density_max     0.163
_refine_diff_density_min     -0.157
_refine_ls_extinction_method     none
_refine_ls_extinction_coef     ?
_refine_ls_abs_structure_details     'None; 1126 Friedel pairs merged'
_refine_ls_abs_structure_Flack     ?
loop_
    _atom_type_symbol
    _atom_type_description
    _atom_type_scat_dispersion_real
    _atom_type_scat_dispersion_imag
    _atom_type_scat_source
    'C' 'C' 0.0033 0.0000
                         'International Tables Vol C Tables 4.2.6.8 and 6.1.1.4'
    'H' 'H' 0.0000 0.0000
                         'International Tables Vol C Tables 4.2.6.8 and 6.1.1.4'
    'N' 'N' 0.0061 0.0000
                         'International Tables Vol C Tables 4.2.6.8 and 6.1.1.4'
    'O' 'O' 0.0106 0.0000
                         'International Tables Vol C Tables 4.2.6.8 and 6.1.1.4'
    'F' 'F' 0.0171 0.0000
                         'International Tables Vol C Tables 4.2.6.8 and 6.1.1.4'
_computing_data_collection     'COLLECT (Nonius, 2000)'
_computing_cell_refinement     'DENZO-SMN (Otwinowski & Minor, 1997)'
_computing_data_reduction     'DENZO-SMN (Otwinowski & Minor, 1997)'
_computing_structure_solution     'SHELXS97 (Sheldrick, 2008)'
_computing_structure_refinement     'SHELXL97 (Sheldrick, 2008)'
_computing_molecular_graphics     'OLEX2 (Dolomanov <i>et al.</i>, 2009)'
_computing_publication_material
;
WinGX (Farrugia, 1999) and publCIF (Westrip, 2010)
;
loop_
    _atom_site_type_symbol
    _atom_site_label
    _atom_site_fract_x
    _atom_site_fract_y
    _atom_site_fract_z
    _atom_site_U_iso_or_equiv
    _atom_site_thermal_displace_type
    _atom_site_calc_flag
    _atom_site_refinement_flags
    _atom_site_occupancy
    _atom_site_disorder_assembly
    _atom_site_disorder_group
    F F1 1.0193(5) 0.0759(2) 0.69521(16) 0.0959(9) Uani d . 1.000 . .
    F F2 0.7227(6) 0.42266(16) 0.67885(15) 0.1001(12) Uani d . 1.000 . .
    O O1 0.5799(5) -0.0141(2) 0.49259(14) 0.0733(9) Uani d . 1.000 . .
    N N1 0.5125(5) -0.1766(2) 0.62303(17) 0.0583(8) Uani d . 1.000 . .
    N N2 0.7087(6) -0.2399(2) 0.6393(2) 0.0725(10) Uani d . 1.000 . .
    N N3 0.3927(6) -0.3347(3) 0.5866(2) 0.0716(11) Uani d . 1.000 . .
    C C1 0.6906(6) 0.1114(2) 0.60153(17) 0.0491(8) Uani d . 1.000 . .
    C C2 0.8583(6) 0.1469(3) 0.6608(2) 0.0615(10) Uani d . 1.000 . .
    C C3 0.8761(8) 0.2503(3) 0.6881(2) 0.0707(11) Uani d . 1.000 . .
    C C4 0.7107(8) 0.3195(3) 0.6541(2) 0.0686(13) Uani d . 1.000 . .
    C C5 0.5350(8) 0.2905(3) 0.5961(2) 0.0703(13) Uani d . 1.000 . .
    C C6 0.5262(7) 0.1855(3) 0.5700(2) 0.0614(10) Uani d . 1.000 . .
    C C7 0.6804(6) -0.0045(2) 0.57500(18) 0.0528(9) Uani d . 1.000 . .
    C C8 0.5227(7) -0.0634(3) 0.6398(2) 0.0655(11) Uani d . 1.000 . .
    C C9 0.3289(7) -0.2346(3) 0.5921(2) 0.0699(11) Uani d . 1.000 . .
    C C10 0.6262(8) -0.3331(3) 0.6162(3) 0.0744(14) Uani d . 1.000 . .
    H H1 0.66000 -0.05800 0.46520 0.1100 Uiso c R 1.000 . .
    H H3 0.99530 0.27150 0.72770 0.0850 Uiso c R 1.000 . .
    H H5 0.42310 0.34000 0.57450 0.0840 Uiso c R 1.000 . .
    H H6 0.40680 0.16460 0.53030 0.0740 Uiso c R 1.000 . .
    H H7 0.84910 -0.03400 0.57530 0.0630 Uiso c R 1.000 . .
    H H8A 0.59030 -0.05180 0.69660 0.0790 Uiso c R 1.000 . .
    H H8B 0.35530 -0.03490 0.63880 0.0790 Uiso c R 1.000 . .
    H H9 0.17440 -0.20790 0.57620 0.0840 Uiso c R 1.000 . .
    H H10 0.72300 -0.39410 0.62000 0.0900 Uiso c R 1.000 . .
loop_
    _atom_site_aniso_label
    _atom_site_aniso_U_11
    _atom_site_aniso_U_22
    _atom_site_aniso_U_33
    _atom_site_aniso_U_12
    _atom_site_aniso_U_13
    _atom_site_aniso_U_23
    F1 0.0860(16) 0.0923(16) 0.1095(16) 0.0289(14) -0.0421(15) -0.0148(14)
    F2 0.157(3) 0.0540(11) 0.0894(14) -0.0013(15) 0.0206(18) -0.0154(10)
    O1 0.0848(18) 0.0700(15) 0.0650(12) 0.0173(14) -0.0112(13) -0.0159(11)
    N1 0.0499(13) 0.0594(14) 0.0656(14) 0.0022(13) -0.0011(13) -0.0030(12)
    N2 0.0575(17) 0.0571(16) 0.103(2) 0.0034(13) -0.0163(18) 0.0053(15)
    N3 0.0719(19) 0.0660(18) 0.0770(18) -0.0127(16) 0.0007(16) -0.0090(14)
    C1 0.0462(15) 0.0494(14) 0.0517(13) 0.0050(12) 0.0040(12) -0.0018(12)
    C2 0.0571(18) 0.0657(19) 0.0616(17) 0.0112(16) -0.0070(15) -0.0052(15)
    C3 0.072(2) 0.075(2) 0.0650(18) -0.0056(19) -0.0057(19) -0.0142(17)
    C4 0.091(3) 0.0569(17) 0.0578(16) 0.001(2) 0.016(2) -0.0059(14)
    C5 0.085(3) 0.0578(18) 0.0682(19) 0.0215(19) 0.007(2) 0.0092(15)
    C6 0.0638(19) 0.0613(17) 0.0590(16) 0.0096(17) -0.0086(16) -0.0008(14)
    C7 0.0481(15) 0.0521(15) 0.0581(15) 0.0081(14) -0.0015(14) -0.0054(13)
    C8 0.0637(19) 0.0569(17) 0.076(2) 0.0040(17) 0.0088(18) -0.0080(15)
    C9 0.0487(17) 0.080(2) 0.081(2) -0.0026(18) -0.0050(17) -0.0055(19)
    C10 0.070(2) 0.0563(19) 0.097(3) 0.0018(18) -0.008(2) 0.0063(18)
_geom_special_details
;
 Bond distances, angles etc. have been calculated using the
 rounded fractional coordinates. All su's are estimated
 from the variances of the (full) variance-covariance matrix.
 The cell esds are taken into account in the estimation of
 distances, angles and torsion angles
;
loop_
    _geom_bond_atom_site_label_1
    _geom_bond_atom_site_label_2
    _geom_bond_site_symmetry_1
    _geom_bond_site_symmetry_2
    _geom_bond_distance
    _geom_bond_publ_flag
    F1 C2 . . 1.356(4) no
    F2 C4 . . 1.357(4) no
    O1 C7 . . 1.400(4) no
    O1 H1 . . 0.8200 no
    N1 C8 . . 1.451(5) no
    N1 C9 . . 1.320(5) no
    N1 N2 . . 1.347(4) no
    N2 C10 . . 1.306(5) no
    N3 C10 . . 1.338(5) no
    N3 C9 . . 1.310(5) no
    C1 C2 . . 1.367(4) no
    C1 C7 . . 1.519(4) no
    C1 C6 . . 1.377(5) no
    C2 C3 . . 1.374(5) no
    C3 C4 . . 1.354(6) no
    C4 C5 . . 1.358(5) no
    C5 C6 . . 1.385(5) no
    C7 C8 . . 1.514(5) no
    C3 H3 . . 0.9300 no
    C5 H5 . . 0.9300 no
    C6 H6 . . 0.9300 no
    C7 H7 . . 0.9800 no
    C8 H8A . . 0.9700 no
    C8 H8B . . 0.9700 no
    C9 H9 . . 0.9300 no
    C10 H10 . . 0.9300 no
loop_
    _geom_angle_atom_site_label_1
    _geom_angle_atom_site_label_2
    _geom_angle_atom_site_label_3
    _geom_angle_site_symmetry_1
    _geom_angle_site_symmetry_2
    _geom_angle_site_symmetry_3
    _geom_angle
    _geom_angle_publ_flag
    C7 O1 H1 . . . 109.00 no
    N2 N1 C8 . . . 121.2(3) no
    C8 N1 C9 . . . 129.7(3) no
    N2 N1 C9 . . . 109.1(3) no
    N1 N2 C10 . . . 102.4(3) no
    C9 N3 C10 . . . 102.1(3) no
    C2 C1 C7 . . . 121.5(3) no
    C6 C1 C7 . . . 122.1(3) no
    C2 C1 C6 . . . 116.3(3) no
    F1 C2 C3 . . . 117.3(3) no
    C1 C2 C3 . . . 124.5(3) no
    F1 C2 C1 . . . 118.3(3) no
    C2 C3 C4 . . . 116.3(3) no
    F2 C4 C3 . . . 118.3(3) no
    C3 C4 C5 . . . 123.0(4) no
    F2 C4 C5 . . . 118.7(3) no
    C4 C5 C6 . . . 118.5(4) no
    C1 C6 C5 . . . 121.4(3) no
    O1 C7 C8 . . . 110.8(3) no
    C1 C7 C8 . . . 108.0(2) no
    O1 C7 C1 . . . 110.3(2) no
    N1 C8 C7 . . . 112.5(3) no
    N1 C9 N3 . . . 111.2(3) no
    N2 C10 N3 . . . 115.3(4) no
    C2 C3 H3 . . . 122.00 no
    C4 C3 H3 . . . 122.00 no
    C4 C5 H5 . . . 121.00 no
    C6 C5 H5 . . . 121.00 no
    C1 C6 H6 . . . 119.00 no
    C5 C6 H6 . . . 119.00 no
    O1 C7 H7 . . . 109.00 no
    C1 C7 H7 . . . 109.00 no
    C8 C7 H7 . . . 109.00 no
    N1 C8 H8A . . . 109.00 no
    N1 C8 H8B . . . 109.00 no
    C7 C8 H8A . . . 109.00 no
    C7 C8 H8B . . . 109.00 no
    H8A C8 H8B . . . 108.00 no
    N1 C9 H9 . . . 124.00 no
    N3 C9 H9 . . . 124.00 no
    N2 C10 H10 . . . 122.00 no
    N3 C10 H10 . . . 122.00 no
loop_
    _geom_torsion_atom_site_label_1
    _geom_torsion_atom_site_label_2
    _geom_torsion_atom_site_label_3
    _geom_torsion_atom_site_label_4
    _geom_torsion_site_symmetry_1
    _geom_torsion_site_symmetry_2
    _geom_torsion_site_symmetry_3
    _geom_torsion_site_symmetry_4
    _geom_torsion
    _geom_torsion_publ_flag
    C8 N1 N2 C10 . . . . 179.9(3) no
    C9 N1 N2 C10 . . . . 0.1(4) no
    N2 N1 C8 C7 . . . . 73.8(4) no
    C9 N1 C8 C7 . . . . -106.5(4) no
    N2 N1 C9 N3 . . . . -0.1(4) no
    C8 N1 C9 N3 . . . . -179.9(3) no
    N1 N2 C10 N3 . . . . -0.1(5) no
    C10 N3 C9 N1 . . . . 0.0(4) no
    C9 N3 C10 N2 . . . . 0.1(5) no
    C6 C1 C2 F1 . . . . 178.3(3) no
    C6 C1 C2 C3 . . . . -1.9(5) no
    C7 C1 C2 F1 . . . . 0.7(4) no
    C7 C1 C2 C3 . . . . -179.5(3) no
    C2 C1 C6 C5 . . . . 1.2(5) no
    C7 C1 C6 C5 . . . . 178.8(3) no
    C2 C1 C7 O1 . . . . -154.7(3) no
    C2 C1 C7 C8 . . . . 84.1(4) no
    C6 C1 C7 O1 . . . . 27.9(4) no
    C6 C1 C7 C8 . . . . -93.3(3) no
    F1 C2 C3 C4 . . . . -178.8(3) no
    C1 C2 C3 C4 . . . . 1.3(5) no
    C2 C3 C4 F2 . . . . -179.6(3) no
    C2 C3 C4 C5 . . . . 0.0(6) no
    F2 C4 C5 C6 . . . . 179.0(3) no
    C3 C4 C5 C6 . . . . -0.6(6) no
    C4 C5 C6 C1 . . . . 0.0(5) no
    O1 C7 C8 N1 . . . . 62.4(3) no
    C1 C7 C8 N1 . . . . -176.7(3) no
loop_
    _geom_hbond_atom_site_label_D
    _geom_hbond_atom_site_label_H
    _geom_hbond_atom_site_label_A
    _geom_hbond_site_symmetry_A
    _geom_hbond_distance_DH
    _geom_hbond_distance_HA
    _geom_hbond_distance_DA
    _geom_hbond_angle_DHA
    _geom_hbond_publ_flag
    O1 H1 N3 3_546 0.82 2.01 2.826(4) 171 yes
    C3 H3 N2 4_756 0.93 2.62 3.500(5) 158 yes
    C8 H8B F1 1_455 0.97 2.45 3.340(5) 153 yes
    C10 H10 F2 1_545 0.93 2.48 3.270(4) 142 yes
data_global
_journal_date_recd_electronic     2012-05-03
_journal_date_accepted     2012-05-07
_journal_name_full     'Acta Crystallographica, Section E'
_journal_year     2012
_journal_volume     68
_journal_issue      6
_journal_page_first     o1727
_journal_page_last     o1727
_journal_paper_category     QO
_journal_paper_doi     10.1107/S1600536812020661
_journal_coeditor_code     SU2423
_publ_contact_author_name     'Iv\'an Brito'
_publ_contact_author_address
;
Departamento de Qu\'imica, Facultad de Ciencias B\'asicas
Universidad  de Antofagasta, Casilla 170,
Antofagasta, Chile
;
_publ_contact_author_email     ivanbritob@yahoo.com
_publ_contact_author_fax     56-55-637457
_publ_contact_author_phone     56-55-637813
_publ_section_title
;
1-(2,4-Difluorophenyl)-2-(1<i>H</i>-1,2,4-triazol-1-yl)ethanol
;
loop_
    _publ_author_name
    _publ_author_footnote
    _publ_author_address
    'Kesternich, Victor' .
;
Departamento de Qu\'imica, Universidad Cat\'olica del Norte, Casilla 1280,
Antofagasta, Chile
;
    'Nelson-Gonz\'alez, Ronald' .
;
Departamento de Qu\'imica, Universidad Cat\'olica del Norte, Casilla 1280,
Antofagasta, Chile
;
    'P\'erez-Fehrmann, Marcia' .
;
Departamento de Qu\'imica, Universidad Cat\'olica del Norte, Casilla 1280,
Antofagasta, Chile
;
    'C\'ardenas, Alejandro' .
;
Departamento de F\'isica
Facultad de Ciencias B\'asicas
Universidad de Antofagasta
Casilla 170
Antofagasta
Chile
;
    'Brito, Iv\'an' .
;
Departamento de Qu\'imica
Facultad de Ciencias B\'asicas
Universidad de Antofagasta
Casilla 170
Antofagasta
Chile
;
