# Supplementary material for: 1-(2,4-Difluoro­phen­yl)-2-(1H-1,2,4-triazol-1-yl)ethanol
Source: Acta Crystallogr Sect E Struct Rep Online. 2012 May 16;68(Pt 6):o1727. doi: 10.1107/S1600536812020661 (PMC3379317; doi:10.1107/S1600536812020661)
Supplement: Supplementary file 2 [file e-68-o1727-Isup2.hkl]

#
# h,k,l, Fc-squared, Fo-squared, sigma(Fo-squared) and status flag
#
data_I
_shelx_title '  in P2(1)2(1)2(1)'
_shelx_refln_list_code          4
_shelx_F_calc_maximum       40.25
_exptl_crystal_F_000       464.00
_reflns_d_resolution_high  0.7410
 
loop_
 _symmetry_equiv_pos_as_xyz
 'x, y, z'
 '-x+1/2, -y, z+1/2'
 'x+1/2, -y+1/2, -z'
 '-x, y+1/2, -z+1/2'
 
_cell_length_a     5.3770
_cell_length_b    12.5980
_cell_length_c    15.6010
_cell_angle_alpha  90.000
_cell_angle_beta   90.000
_cell_angle_gamma  90.000
 
_shelx_F_squared_multiplier     1.000
 
loop_
 _refln_index_h
 _refln_index_k
 _refln_index_l
 _refln_F_squared_calc
 _refln_F_squared_meas
 _refln_F_squared_sigma
 _refln_observed_status
   2   0   0      267.64      242.75      7.99 o
   4   0   0       29.32       27.69      0.97 o
   6   0   0       71.20       68.54      3.01 o
   2   1   0        4.32        3.09      0.29 o
   3   1   0      348.10      343.45      6.37 o
   4   1   0        0.15        1.58      0.41 o
   5   1   0        2.81        4.74      0.53 o
   7   1   0        5.41        4.41      1.49 o
   2   2   0       43.75       42.45      0.94 o
   3   2   0      337.27      358.20      6.70 o
   4   2   0        6.88        7.85      0.49 o
   5   2   0       37.11       33.28      1.15 o
   6   2   0        1.58        2.00      0.83 o
   7   2   0        3.08        4.45      1.15 o
   1   3   0      502.99      462.39     10.62 o
   2   3   0       89.00      119.70      2.95 o
   4   3   0       45.86       51.75      1.47 o
   5   3   0        0.05        1.32      0.52 o
   6   3   0        0.86        1.07      0.78 o
   7   3   0        0.20        0.80      0.95 o
   0   4   0      436.64      416.29      9.56 o
   2   4   0       23.36       21.99      0.51 o
   3   4   0       90.77       94.41      1.69 o
   4   4   0        2.90        5.97      0.50 o
   5   4   0       11.13       11.66      0.61 o
   6   4   0        0.29        1.23      0.76 o
   7   4   0        0.26        2.88      1.10 o
   1   5   0      219.16      203.74      3.95 o
   2   5   0       31.56       29.28      0.63 o
   3   5   0       66.99       64.22      1.22 o
   4   5   0        6.45        7.98      0.48 o
   5   5   0       13.56       16.45      0.92 o
   6   5   0        7.25        9.23      1.33 o
   2   6   0      227.63      242.93      3.71 o
   3   6   0        4.18        4.50      0.34 o
   4   6   0       73.63       69.87      1.55 o
   5   6   0       37.46       35.77      1.26 o
   6   6   0        0.58        1.66      1.00 o
   2   7   0       14.00       15.13      0.41 o
   3   7   0       12.84       12.19      0.40 o
   4   7   0        0.74        1.14      0.38 o
   5   7   0        4.38        4.50      0.76 o
   6   7   0        0.48        0.80      0.68 o
   0   8   0      217.28      229.67      5.44 o
   1   8   0       52.84       58.33      1.15 o
   2   8   0      478.48      493.08      8.06 o
   3   8   0        1.03        1.00      0.31 o
   4   8   0      109.83      105.75      2.22 o
   5   8   0        0.20        0.21      0.77 o
   6   8   0        0.00        1.62      0.83 o
   1   9   0      172.45      147.16      2.52 o
   2   9   0      251.59      252.66      4.95 o
   3   9   0       70.69       76.25      2.22 o
   4   9   0        0.32        0.70      0.72 o
   5   9   0        4.92        1.43      1.08 o
   6   9   0        1.01        3.04      0.85 o
   0  10   0        0.46        0.46      0.29 o
   1  10   0        0.43        3.76      0.31 o
   2  10   0        0.02        8.52      0.43 o
   3  10   0       30.77       27.91      0.74 o
   4  10   0        9.59        9.07      0.69 o
   5  10   0       11.17        7.68      1.25 o
   1  11   0       18.24       20.25      0.54 o
   2  11   0       22.03       20.20      0.55 o
   3  11   0        6.84        4.08      0.64 o
   4  11   0        0.93        0.86      0.64 o
   5  11   0        1.47        1.46      0.53 o
   1  12   0       20.09       15.38      0.47 o
   2  12   0        6.52        3.80      0.32 o
   3  12   0        2.02        1.93      0.54 o
   4  12   0        2.59        3.07      0.59 o
   5  12   0        7.93        7.37      0.71 o
   1  13   0        0.12        1.68      0.45 o
   2  13   0        2.22        2.08      0.55 o
   3  13   0        1.39        1.09      0.62 o
   4  13   0        0.86        2.77      0.55 o
   0  14   0        0.50        2.01      1.09 o
   1  14   0        0.72        0.86      0.69 o
   2  14   0        1.21       -0.22      0.78 o
   3  14   0        1.55        1.24      1.03 o
   1  15   0        0.01       -0.71      0.71 o
   2  15   0        1.98        4.79      1.20 o
   3  15   0        0.16        4.87      1.33 o
   0  16   0       13.77       14.51      1.39 o
   1  16   0        8.62       12.41      1.00 o
   2  16   0        0.55        1.74      0.79 o
   2   0   1      939.08      784.24     17.68 o
   3   0   1      192.33      169.01      3.94 o
   4   0   1        2.19        2.59      0.34 o
   5   0   1      100.83      105.53      2.22 o
   6   0   1       65.15       70.44      3.02 o
   7   0   1        1.42        2.04      1.14 o
   2   1   1       78.25       79.41      1.16 o
   3   1   1       10.93       13.42      0.35 o
   4   1   1       34.68       37.96      0.67 o
   5   1   1       51.18       45.96      1.04 o
   6   1   1       11.37       13.41      1.14 o
   7   1   1        0.32        0.84      0.59 o
   1   2   1      569.22      573.98      9.09 o
   2   2   1     1054.38      951.71     13.48 o
   3   2   1      106.75      117.42      1.80 o
   4   2   1       90.59       96.62      1.56 o
   5   2   1       54.94       59.77      1.09 o
   6   2   1        2.44        3.00      0.88 o
   7   2   1        0.44        2.10      0.72 o
   0   3   1      341.29      331.29     10.63 o
   1   3   1     1435.39     1464.45     46.27 o
   2   3   1     1119.22     1092.59     19.84 o
   4   3   1       25.91       29.49      0.60 o
   5   3   1       48.85       48.96      1.06 o
   6   3   1        6.63        6.24      0.58 o
   7   3   1        0.38        0.19      0.62 o
   0   4   1        1.24        1.40      0.18 o
   1   4   1       65.78       67.07      0.95 o
   2   4   1      353.33      337.87      3.88 o
   3   4   1       26.09       29.64      0.55 o
   4   4   1      118.76      119.52      1.88 o
   5   4   1       13.12       12.02      0.48 o
   6   4   1        2.49        1.95      0.53 o
   7   4   1        0.35        0.18      0.70 o
   0   5   1      222.88      224.60      4.26 o
   1   5   1      338.24      342.93      4.62 o
   2   5   1      136.89      165.95      1.93 o
   3   5   1       19.38       22.34      0.40 o
   4   5   1        7.48        6.72      0.29 o
   5   5   1        6.71        6.33      0.44 o
   6   5   1        3.55        4.12      0.65 o
   2   6   1      105.49      105.62      1.36 o
   3   6   1       91.04       99.39      1.27 o
   4   6   1        0.27        1.11      0.29 o
   5   6   1        2.00        4.27      0.48 o
   6   6   1        2.65        2.63      0.62 o
   0   7   1      299.26      300.59     10.11 o
   1   7   1       29.26       35.92      1.00 o
   2   7   1       68.03       79.82      1.05 o
   3   7   1        7.43        7.84      0.25 o
   4   7   1       20.62       22.22      0.47 o
   5   7   1       12.39       13.88      0.65 o
   6   7   1        0.53        0.47      0.63 o
   0   8   1      180.12      191.96      4.56 o
   1   8   1      134.67      148.26      1.81 o
   2   8   1       46.38       52.05      0.74 o
   3   8   1       10.47        7.30      0.26 o
   4   8   1       33.37       30.84      0.62 o
   5   8   1        5.60        6.44      0.52 o
   6   8   1        0.07        0.01      0.51 o
   1   9   1       77.35       74.13      0.98 o
   2   9   1       22.70       37.45      1.60 o
   3   9   1      340.38      334.60     11.12 o
   4   9   1       31.29       30.25      0.73 o
   5   9   1        2.84        3.72      0.50 o
   6   9   1        0.09        0.49      0.48 o
   0  10   1        4.48        3.95      0.25 o
   1  10   1       36.25       36.41      0.61 o
   2  10   1      155.94      144.66      1.93 o
   3  10   1       14.55       12.33      0.35 o
   4  10   1        6.41        6.41      0.47 o
   5  10   1        0.54        1.03      0.42 o
   0  11   1       34.36       30.56      0.59 o
   1  11   1       25.42       28.64      0.52 o
   2  11   1        3.69        7.48      0.29 o
   3  11   1       12.08       11.02      0.41 o
   4  11   1        1.84        2.67      0.40 o
   5  11   1        5.39        4.95      0.46 o
   0  12   1        4.47       13.26      0.45 o
   1  12   1        1.02        3.05      0.22 o
   2  12   1        4.75        4.65      0.28 o
   3  12   1       12.62       11.89      0.58 o
   4  12   1        4.78        5.20      0.40 o
   5  12   1        2.51        3.62      0.54 o
   0  13   1       35.05       32.34      1.00 o
   1  13   1        3.92        4.56      0.33 o
   2  13   1        2.94        2.46      0.37 o
   3  13   1        4.18        5.05      0.54 o
   4  13   1        1.48        3.92      0.44 o
   0  14   1        0.10        0.98      0.72 o
   1  14   1        6.53        6.88      0.44 o
   2  14   1        8.78       10.97      0.76 o
   3  14   1        0.84        2.71      0.72 o
   0  15   1        0.81        1.92      0.75 o
   1  15   1        0.66       -0.43      0.43 o
   2  15   1        0.53        1.79      0.64 o
   3  15   1        0.37        0.22      0.64 o
   0  16   1        0.68        1.32      0.87 o
   1  16   1        3.16        4.14      0.58 o
   2  16   1        3.00        5.00      0.64 o
   2   0   2       77.49       76.76      1.98 o
   3   0   2      111.27      108.90      1.86 o
   4   0   2       45.48       47.05      1.37 o
   5   0   2        1.96        1.15      0.56 o
   6   0   2        0.00        0.57      0.85 o
   7   0   2        7.50        6.92      1.05 o
   2   1   2     1074.37     1083.70     15.25 o
   3   1   2      193.43      189.46      2.60 o
   4   1   2       57.68       51.00      0.76 o
   5   1   2        4.58        7.39      0.51 o
   6   1   2       32.60       32.06      0.93 o
   7   1   2        5.43        4.05      0.89 o
   1   2   2     1331.03     1348.91     42.45 o
   2   2   2      196.77      200.81      2.98 o
   3   2   2       34.13       31.66      0.56 o
   4   2   2       75.01       82.72      1.24 o
   5   2   2       29.70       28.79      0.68 o
   6   2   2        2.39        3.76      0.69 o
   7   2   2        2.26        3.43      0.74 o
   0   3   2      405.77      402.74     12.86 o
   1   3   2      589.07      569.82      6.94 o
   2   3   2      377.38      357.50      4.74 o
   4   3   2       61.81       61.90      1.10 o
   5   3   2       11.65       10.91      0.46 o
   6   3   2        5.79        2.98      0.72 o
   7   3   2        1.82        3.31      0.73 o
   0   4   2      810.44      749.96     13.49 o
   1   4   2       38.16       39.51      0.55 o
   2   4   2       97.46      102.76      1.49 o
   3   4   2       56.44       52.87      0.72 o
   4   4   2        0.27        1.89      0.33 o
   5   4   2       24.03       23.99      0.77 o
   6   4   2        1.43        2.64      0.58 o
   7   4   2        0.62        3.02      0.71 o
   1   5   2       14.60       14.04      0.23 o
   2   5   2       71.99       62.71      0.79 o
   3   5   2       48.22       46.64      0.67 o
   4   5   2       19.02       16.44      0.48 o
   5   5   2       50.33       45.08      0.99 o
   6   5   2        2.13        2.88      0.54 o
   1   6   2       45.58       51.59      1.18 o
   2   6   2      134.89      134.91      1.69 o
   3   6   2       43.47       43.58      0.62 o
   4   6   2        1.19        0.98      0.24 o
   5   6   2        3.32        3.63      0.53 o
   6   6   2        8.27        8.82      0.63 o
   1   7   2       47.48       53.93      0.70 o
   2   7   2      225.16      229.39      2.59 o
   3   7   2       34.82       38.12      0.58 o
   4   7   2       15.47       15.17      0.49 o
   5   7   2        0.41        2.15      0.52 o
   6   7   2        0.74        2.01      0.54 o
   0   8   2      182.18      171.91      4.01 o
   1   8   2       13.67       25.26      0.61 o
   2   8   2       57.84       57.64      0.81 o
   3   8   2       21.28       19.27      0.41 o
   4   8   2        6.39        5.80      0.36 o
   5   8   2       15.06       13.56      0.63 o
   6   8   2        0.29        2.26      0.66 o
   0   9   2      123.00      104.28      2.12 o
   1   9   2       38.35       34.83      0.52 o
   2   9   2      511.54      503.48     16.39 o
   3   9   2      121.49      123.31      2.22 o
   4   9   2       55.68       50.71      0.98 o
   5   9   2        0.37        1.42      0.60 o
   6   9   2        0.48        1.26      0.56 o
   0  10   2       91.44       86.64      1.66 o
   1  10   2      141.57      130.99      1.64 o
   2  10   2       11.59       11.96      0.31 o
   3  10   2        9.51        8.59      0.38 o
   4  10   2        4.52        4.40      0.42 o
   5  10   2        0.53        0.73      0.49 o
   0  11   2       23.07       30.65      0.65 o
   1  11   2      308.00      307.19      5.32 o
   2  11   2      106.79       98.57      1.30 o
   3  11   2        2.32        1.23      0.35 o
   4  11   2       11.53       12.08      0.49 o
   5  11   2        2.47        2.72      0.51 o
   0  12   2        6.98        8.00      0.34 o
   1  12   2       39.66       32.83      0.50 o
   2  12   2        6.59        4.96      0.35 o
   3  12   2        7.58        9.16      0.43 o
   4  12   2        2.54        3.33      0.44 o
   5  12   2        1.72        2.34      0.61 o
   0  13   2        0.08        1.82      0.54 o
   1  13   2       15.71       13.75      0.56 o
   2  13   2        1.74        2.12      0.48 o
   3  13   2        0.90        0.44      0.47 o
   4  13   2        0.87        0.99      0.59 o
   0  14   2        1.49        1.38      0.52 o
   1  14   2        1.72        1.73      0.42 o
   2  14   2        0.78        2.06      0.45 o
   3  14   2        0.31        0.44      0.49 o
   0  15   2        0.20        2.89      0.72 o
   1  15   2        1.35        2.27      0.51 o
   2  15   2        4.78        5.45      0.70 o
   3  15   2        3.79        4.64      1.11 o
   0  16   2        0.00        2.96      1.36 o
   1  16   2        6.48        9.56      0.70 o
   2  16   2        3.51        2.23      0.72 o
   2   0   3        8.13        6.57      0.35 o
   3   0   3       15.38       15.81      0.53 o
   4   0   3       18.43       16.43      0.61 o
   5   0   3      145.09      142.98      2.89 o
   6   0   3       37.22       41.33      1.47 o
   7   0   3        1.28        0.43      1.36 o
   0   1   3      653.43      569.59     18.41 o
   2   1   3      237.49      248.58      4.13 o
   3   1   3       90.98      101.87      1.59 o
   4   1   3       60.56       55.90      0.89 o
   5   1   3        6.70        7.25      0.47 o
   6   1   3        9.13        9.21      0.60 o
   7   1   3        3.75        2.35      0.71 o
   2   2   3      473.61      476.47      6.27 o
   3   2   3       30.43       33.98      0.54 o
   4   2   3       95.73       96.67      1.58 o
   5   2   3       51.32       54.24      0.99 o
   6   2   3        5.73        4.91      0.66 o
   7   2   3        1.35        2.79      0.70 o
   1   3   3       25.46       25.25      0.40 o
   2   3   3      207.40      206.61      2.59 o
   3   3   3      134.88      157.31      2.73 o
   4   3   3       78.80       77.02      1.18 o
   5   3   3        4.18        2.95      0.42 o
   6   3   3        1.24        0.97      0.52 o
   7   3   3        1.03        3.26      0.83 o
   0   4   3      127.75      117.98      4.36 o
   1   4   3       87.04       80.71      0.99 o
   2   4   3      514.49      521.64      5.62 o
   3   4   3       52.19       53.03      0.74 o
   4   4   3       50.65       55.31      1.02 o
   5   4   3       10.49        9.93      0.46 o
   6   4   3        0.25        0.40      0.77 o
   0   5   3      254.40      224.19      7.40 o
   1   5   3      114.87      121.85      1.42 o
   2   5   3      258.59      272.64      3.42 o
   3   5   3       23.01       27.78      0.43 o
   4   5   3        5.13        5.23      0.38 o
   5   5   3        7.86        7.73      0.81 o
   6   5   3        0.46        0.65      0.67 o
   1   6   3      309.55      332.79      3.68 o
   2   6   3      114.95      109.92      1.39 o
   3   6   3       18.71       21.29      0.38 o
   4   6   3        4.79        4.81      0.30 o
   5   6   3        3.14        4.79      0.64 o
   6   6   3        8.99       10.23      0.76 o
   0   7   3       32.78       43.15      1.71 o
   1   7   3       37.24       39.81      0.58 o
   2   7   3      148.17      157.77      1.95 o
   3   7   3       39.63       42.26      0.66 o
   4   7   3        9.72        7.60      0.33 o
   5   7   3        8.73       10.88      0.72 o
   6   7   3        3.16        2.79      0.70 o
   0   8   3      127.23      145.74      5.19 o
   1   8   3      390.01      420.89      8.07 o
   2   8   3      216.28      208.78      2.35 o
   3   8   3      253.05      248.64      3.74 o
   4   8   3        9.36       10.19      0.39 o
   5   8   3        2.71        4.22      0.63 o
   6   8   3        0.70        2.09      0.60 o
   0   9   3       29.95       37.27      0.96 o
   1   9   3       11.23       11.32      0.23 o
   2   9   3      107.17      107.24      2.74 o
   3   9   3       55.51       49.38      0.87 o
   4   9   3       62.76       58.79      1.09 o
   5   9   3        1.43        1.31      0.56 o
   6   9   3        0.35        0.06      0.43 o
   0  10   3       43.80       38.81      1.06 o
   1  10   3       94.37      104.50      1.24 o
   2  10   3       11.05       11.34      0.30 o
   3  10   3        0.21        0.72      0.30 o
   4  10   3       13.44       13.49      0.50 o
   5  10   3       10.09       12.91      0.62 o
   0  11   3        1.76        2.55      0.23 o
   1  11   3       31.13       37.62      0.59 o
   2  11   3       18.77       17.01      0.37 o
   3  11   3        7.14        7.04      0.38 o
   4  11   3        5.54        5.39      0.44 o
   5  11   3        2.34        3.50      0.59 o
   0  12   3       33.27       31.10      0.81 o
   1  12   3       23.90       20.87      0.44 o
   2  12   3        0.30        0.39      0.26 o
   3  12   3        8.20        7.85      0.40 o
   4  12   3        3.36        4.53      0.70 o
   5  12   3        1.17        0.22      0.86 o
   0  13   3        1.10        0.44      0.54 o
   1  13   3        6.84        8.69      0.50 o
   2  13   3        0.31        3.02      0.46 o
   3  13   3        1.05        1.12      0.51 o
   4  13   3        0.33        1.37      0.58 o
   0  14   3        0.08        1.01      0.53 o
   1  14   3        2.54        2.99      0.44 o
   2  14   3        5.28        6.43      0.49 o
   3  14   3        8.32        6.69      0.55 o
   0  15   3       14.26       14.21      0.96 o
   1  15   3        2.55        3.56      0.57 o
   2  15   3        2.25        4.01      0.64 o
   3  15   3        2.07        6.75      1.18 o
   0  16   3        2.98        3.22      0.87 o
   1  16   3        0.97        3.05      0.60 o
   2   0   4      249.53      218.05      3.65 o
   3   0   4        0.88        2.61      0.38 o
   4   0   4       22.86       26.27      0.96 o
   5   0   4       26.05       23.70      0.80 o
   6   0   4       32.96       35.06      1.35 o
   7   0   4        6.40        7.89      1.43 o
   0   1   4        7.67        9.76      0.37 o
   2   1   4     1620.21     1643.22     51.69 o
   3   1   4      161.09      152.81      1.97 o
   4   1   4        3.46        4.04      0.28 o
   5   1   4        7.59        9.06      0.47 o
   6   1   4        2.83        2.20      0.57 o
   7   1   4        2.69        1.80      0.78 o
   1   2   4     1178.32     1013.71     32.23 o
   2   2   4      118.35      120.34      1.48 o
   3   2   4       97.54      113.57      1.62 o
   4   2   4       76.82       78.97      1.33 o
   5   2   4       57.33       53.23      1.03 o
   6   2   4        0.90        1.89      0.58 o
   7   2   4        2.27        2.18      0.66 o
   0   3   4       97.49      108.64      2.71 o
   1   3   4      137.01      138.57      1.81 o
   2   3   4       94.02      105.82      1.50 o
   3   3   4      120.22      116.81      1.68 o
   4   3   4      101.65      106.78      1.89 o
   5   3   4       14.76       13.59      0.51 o
   6   3   4        2.57        2.83      0.57 o
   0   4   4      452.31      472.94      7.80 o
   1   4   4      171.47      173.61      2.11 o
   2   4   4      123.40      121.78      1.62 o
   3   4   4       32.58       29.32      0.47 o
   4   4   4       28.01       25.67      0.60 o
   5   4   4       24.06       21.04      1.04 o
   6   4   4        1.68        4.02      0.67 o
   0   5   4       67.21       79.36      1.76 o
   1   5   4      507.41      560.04     10.48 o
   2   5   4      163.92      167.53      2.02 o
   3   5   4       65.70       60.45      0.79 o
   4   5   4       20.71       20.36      0.60 o
   5   5   4        1.29        3.78      1.01 o
   6   5   4        9.82       11.65      0.66 o
   1   6   4      335.70      355.11      4.40 o
   2   6   4       77.03       82.75      1.08 o
   3   6   4       46.74       41.88      0.69 o
   4   6   4        8.24        6.69      0.38 o
   5   6   4       28.97       26.92      1.15 o
   6   6   4        1.66        2.77      0.57 o
   0   7   4       13.70       10.46      0.46 o
   1   7   4       29.99       38.63      0.53 o
   2   7   4      162.66      155.65      1.91 o
   3   7   4       70.07       57.15      0.91 o
   4   7   4       35.88       29.20      0.61 o
   5   7   4        3.14        3.26      0.81 o
   6   7   4        1.98        3.54      0.59 o
   0   8   4      165.17      184.36      3.63 o
   1   8   4      108.96       98.71      1.36 o
   2   8   4      205.30      202.34      2.44 o
   3   8   4       59.22       67.92      1.22 o
   4   8   4       13.35       11.05      0.45 o
   5   8   4        3.51        3.59      0.57 o
   6   8   4        0.24        0.71      0.60 o
   0   9   4       58.04       64.03      1.51 o
   1   9   4       56.60       48.34      0.64 o
   2   9   4        6.84       10.21      0.29 o
   3   9   4      134.63      142.48      2.20 o
   4   9   4       21.68       19.60      0.58 o
   5   9   4        3.50        4.52      0.51 o
   6   9   4        2.30        1.51      0.69 o
   0  10   4       40.18       44.32      1.17 o
   1  10   4      105.23       99.11      1.30 o
   2  10   4        2.59        3.58      0.23 o
   3  10   4       34.89       30.69      0.62 o
   4  10   4        4.29        4.76      0.39 o
   5  10   4        2.56        2.78      0.62 o
   0  11   4       81.31       96.51      3.75 o
   1  11   4       15.01       18.13      0.38 o
   2  11   4       39.68       35.21      0.62 o
   3  11   4        1.44        2.54      0.34 o
   4  11   4        5.26        5.84      0.49 o
   5  11   4        0.08       -0.80      0.80 o
   0  12   4       30.59       22.16      0.82 o
   1  12   4       42.98       35.84      0.93 o
   2  12   4        6.51        6.66      0.43 o
   3  12   4        3.97        5.49      0.52 o
   4  12   4        0.93        2.02      0.72 o
   0  13   4        5.42        5.18      0.58 o
   1  13   4        2.81        4.40      0.46 o
   2  13   4       19.24       20.02      0.66 o
   3  13   4        0.23       -0.55      0.72 o
   4  13   4        0.32       -0.02      0.73 o
   0  14   4       10.15       11.93      0.64 o
   1  14   4        5.72        7.50      0.54 o
   2  14   4        2.97        4.21      0.47 o
   3  14   4        1.42        2.90      0.64 o
   0  15   4        0.95        2.47      0.67 o
   1  15   4        0.79        2.09      0.51 o
   2  15   4        2.53        5.02      0.52 o
   0  16   4        2.52        3.60      0.79 o
   1  16   4        0.06        1.21      0.55 o
   1   0   5       47.22       52.09      1.42 o
   2   0   5        3.56        9.83      0.38 o
   3   0   5       11.90       15.34      0.56 o
   4   0   5       51.75       49.09      1.40 o
   5   0   5       31.15       30.11      0.90 o
   6   0   5        3.90        4.27      0.76 o
   7   0   5        0.98        1.96      1.53 o
   1   1   5       80.98       84.26      1.37 o
   2   1   5      136.03      136.83      1.94 o
   3   1   5       35.18       36.40      0.61 o
   4   1   5      103.41      104.53      1.88 o
   5   1   5      125.79      125.72      2.00 o
   6   1   5        3.27        3.19      0.56 o
   7   1   5        2.36        5.56      1.46 o
   0   2   5     1024.52      980.92     31.36 o
   1   2   5      876.05      839.27     13.41 o
   2   2   5      258.52      235.96      3.26 o
   3   2   5       95.45       90.22      1.31 o
   4   2   5      236.39      222.54      3.79 o
   5   2   5       22.17       27.30      0.96 o
   6   2   5        0.60        1.35      0.60 o
   0   3   5       55.06       51.28      0.80 o
   1   3   5      433.02      436.64      4.52 o
   2   3   5      604.04      669.38      7.61 o
   3   3   5      139.15      137.82      1.60 o
   4   3   5       98.26       96.98      1.78 o
   5   3   5       14.02       13.27      0.69 o
   6   3   5        2.37        2.20      0.54 o
   0   4   5       11.09       15.56      0.41 o
   1   4   5      309.31      314.35      3.41 o
   2   4   5       39.21       42.39      0.61 o
   3   4   5       21.82       17.26      0.34 o
   4   4   5       28.41       26.66      0.58 o
   5   4   5       11.21       12.81      0.66 o
   6   4   5        0.16        0.79      0.50 o
   0   5   5      152.86      160.18      3.25 o
   1   5   5      565.08      545.38     10.04 o
   2   5   5      134.30      137.64      1.59 o
   3   5   5        7.53        6.72      0.29 o
   4   5   5       18.44       19.56      0.57 o
   5   5   5        3.98        5.40      0.65 o
   6   5   5        5.30        5.49      0.76 o
   1   6   5       35.31       36.58      0.53 o
   2   6   5        0.87        1.24      0.19 o
   3   6   5       21.06       20.84      0.55 o
   4   6   5       13.23       10.11      0.40 o
   5   6   5        7.91        5.48      0.81 o
   6   6   5        2.34        3.91      0.61 o
   0   7   5        3.14        3.06      0.62 o
   1   7   5      225.10      237.63      2.52 o
   2   7   5       67.24       64.37      0.89 o
   3   7   5       62.66       53.28      0.98 o
   4   7   5        3.11        4.04      0.38 o
   5   7   5        3.66        3.41      0.57 o
   6   7   5        2.39        3.91      0.60 o
   0   8   5        8.06       10.66      0.48 o
   1   8   5      149.24      149.43      1.82 o
   2   8   5       35.16       31.57      0.61 o
   3   8   5       10.36       10.42      0.45 o
   4   8   5       46.19       37.75      0.89 o
   5   8   5        5.86        4.81      0.73 o
   6   8   5        0.08       -0.01      0.73 o
   0   9   5       11.55        9.53      0.49 o
   1   9   5       29.35       30.01      0.57 o
   2   9   5       29.62       27.73      0.61 o
   3   9   5      228.84      213.61      5.18 o
   4   9   5       17.20       17.96      0.76 o
   5   9   5        0.38       -0.31      0.45 o
   0  10   5      160.80      159.97      3.36 o
   1  10   5        3.68        4.10      0.29 o
   2  10   5        3.84        2.71      0.21 o
   3  10   5        5.13        4.30      0.40 o
   4  10   5       13.12       11.92      0.65 o
   5  10   5        4.86        6.17      0.54 o
   1  11   5        7.33        8.11      0.45 o
   2  11   5       17.88       16.60      0.40 o
   3  11   5       15.90       15.53      0.54 o
   4  11   5        4.32        7.30      0.85 o
   5  11   5        6.47        5.74      0.81 o
   0  12   5        1.32        0.32      0.65 o
   1  12   5        3.55        3.60      0.40 o
   2  12   5        3.45        3.37      0.42 o
   3  12   5        0.99        1.71      0.53 o
   4  12   5        2.34        1.86      0.64 o
   0  13   5       21.46       24.26      0.87 o
   1  13   5        0.84       -0.37      0.39 o
   2  13   5        0.23        0.68      0.45 o
   3  13   5        0.19        0.30      0.59 o
   4  13   5        1.03        0.80      0.62 o
   0  14   5        1.12        3.95      0.62 o
   1  14   5        1.42        3.31      0.51 o
   2  14   5        4.58        5.22      0.52 o
   3  14   5        6.77        7.13      0.65 o
   0  15   5        0.34        0.41      0.65 o
   1  15   5        1.46        2.30      0.49 o
   2  15   5        5.41        4.63      0.58 o
   0  16   5        2.27        2.88      0.71 o
   1  16   5        1.36        2.07      0.56 o
   0   0   6      192.09      195.24      4.68 o
   1   0   6      289.76      300.82      9.74 o
   2   0   6       38.32       31.06      0.62 o
   3   0   6       10.61       10.59      0.52 o
   4   0   6        0.41        1.38      0.51 o
   5   0   6        9.00        8.49      0.83 o
   6   0   6       14.60       16.57      1.01 o
   1   1   6      794.11      818.04      9.85 o
   2   1   6      758.94      834.73     13.25 o
   3   1   6      111.09      110.67      1.38 o
   4   1   6        3.80        3.34      0.41 o
   5   1   6        5.49        6.56      0.47 o
   6   1   6        0.10        1.72      0.57 o
   2   2   6      634.76      674.96     12.38 o
   3   2   6      144.27      148.09      1.92 o
   4   2   6       43.10       40.46      0.89 o
   5   2   6        3.98        3.25      0.55 o
   6   2   6        2.89        3.83      0.56 o
   0   3   6       39.41       32.23      0.52 o
   1   3   6       29.92       28.70      0.38 o
   2   3   6      121.64      112.93      1.43 o
   3   3   6       56.61       51.50      0.88 o
   4   3   6       29.99       25.08      0.66 o
   5   3   6       51.06       47.82      1.30 o
   6   3   6        4.64        3.49      0.55 o
   0   4   6        0.32        0.89      0.12 o
   1   4   6       81.17       92.03      1.02 o
   2   4   6       43.35       38.74      0.54 o
   3   4   6       59.14       58.61      0.88 o
   4   4   6        3.06        3.91      0.30 o
   5   4   6       10.00       11.20      0.68 o
   6   4   6       10.79       12.07      0.69 o
   0   5   6       42.66       54.90      1.27 o
   1   5   6      315.78      327.61      4.08 o
   2   5   6      132.35      135.12      1.56 o
   3   5   6       52.14       56.29      1.02 o
   4   5   6        8.17        6.15      0.28 o
   5   5   6        8.11        8.34      0.66 o
   6   5   6        1.49        2.65      0.60 o
   1   6   6       46.97       52.15      0.68 o
   2   6   6       14.76       17.68      0.32 o
   3   6   6       61.09       54.21      1.01 o
   4   6   6        3.17        4.11      0.35 o
   5   6   6        4.87        5.97      0.59 o
   6   6   6        4.23        5.61      0.95 o
   0   7   6        1.59        1.86      0.39 o
   1   7   6      237.65      244.13      2.74 o
   2   7   6       87.47       85.30      1.13 o
   3   7   6       22.83       20.99      0.63 o
   4   7   6       92.33       89.49      2.02 o
   5   7   6        0.14        1.33      0.69 o
   6   7   6        0.37        2.05      0.66 o
   0   8   6       15.65       15.89      0.58 o
   1   8   6       83.49       90.41      1.29 o
   2   8   6      117.52      115.20      1.69 o
   3   8   6       18.14       20.57      0.53 o
   4   8   6       15.88       18.62      0.68 o
   5   8   6        4.12        3.71      0.58 o
   6   8   6        2.30        3.43      0.62 o
   0   9   6       21.04       23.33      0.75 o
   1   9   6       12.09       12.58      0.35 o
   2   9   6      105.36      102.52      1.40 o
   3   9   6        7.91        9.22      0.38 o
   4   9   6       10.83        9.42      0.56 o
   5   9   6        3.42        2.42      0.55 o
   0  10   6       53.13       48.25      1.61 o
   1  10   6       45.01       42.66      0.89 o
   2  10   6        1.33        2.73      0.18 o
   3  10   6        4.16        4.35      0.34 o
   4  10   6        0.46        2.19      0.44 o
   5  10   6        0.78        2.78      0.81 o
   1  11   6       99.96       98.21      1.80 o
   2  11   6        4.14        4.39      0.43 o
   3  11   6        4.56        3.29      0.48 o
   4  11   6        1.09        3.31      0.76 o
   5  11   6        2.17        1.69      0.80 o
   0  12   6       21.20       22.22      1.09 o
   1  12   6        2.78        1.84      0.37 o
   2  12   6        0.20        1.23      0.41 o
   3  12   6        1.65        2.73      0.60 o
   4  12   6        3.55        2.73      0.75 o
   0  13   6        0.63        1.52      0.60 o
   1  13   6        5.10        4.62      0.45 o
   2  13   6        1.33        1.66      0.47 o
   3  13   6        1.10        1.61      0.55 o
   4  13   6        0.16        0.42      0.60 o
   0  14   6        4.76        5.33      0.60 o
   1  14   6        7.91        7.82      0.54 o
   2  14   6        0.57        0.39      0.63 o
   3  14   6        2.56        2.94      0.64 o
   0  15   6        0.43        2.87      0.62 o
   1  15   6        2.15        3.00      0.54 o
   2  15   6        0.51        0.06      0.61 o
   0  16   6        0.70       -0.18      0.79 o
   2   0   7      342.85      354.44      5.18 o
   3   0   7       18.98       16.94      0.56 o
   4   0   7        5.54        6.45      0.67 o
   5   0   7        7.96        9.54      1.17 o
   6   0   7        0.22       -0.88      0.91 o
   0   1   7      550.09      586.21      7.16 o
   1   1   7      649.71      653.44     14.86 o
   2   1   7      455.30      483.51      6.41 o
   3   1   7      293.14      296.91      3.32 o
   4   1   7      155.62      148.98      3.07 o
   5   1   7        2.31        4.16      0.47 o
   6   1   7        1.81        2.60      0.55 o
   0   2   7       69.93       78.01      1.18 o
   1   2   7      173.87      187.71      2.64 o
   2   2   7      718.44      722.17     11.65 o
   3   2   7       38.42       35.92      0.68 o
   4   2   7      184.84      186.57      3.60 o
   5   2   7       11.78       12.46      0.70 o
   6   2   7        1.51        3.23      0.55 o
   0   3   7       32.62       28.64      0.51 o
   1   3   7      144.05      141.75      1.44 o
   2   3   7       83.44       87.17      1.07 o
   3   3   7       34.85       29.78      0.60 o
   4   3   7       12.03       10.50      0.38 o
   5   3   7        4.06        6.55      0.61 o
   6   3   7        1.84        2.10      0.57 o
   0   4   7      121.64      129.10      1.85 o
   1   4   7       10.59        9.41      0.21 o
   2   4   7       96.17       91.09      1.06 o
   3   4   7       67.77       65.47      1.15 o
   4   4   7       10.54       10.20      0.59 o
   5   4   7        1.26        1.53      0.63 o
   6   4   7        1.43        2.09      0.65 o
   0   5   7      595.81      590.68      9.49 o
   1   5   7       21.19       21.57      0.32 o
   2   5   7       13.55       11.46      0.26 o
   3   5   7        7.79        7.98      0.36 o
   4   5   7       27.08       29.58      0.95 o
   5   5   7       14.80       16.47      0.79 o
   6   5   7        0.81        2.38      0.71 o
   0   6   7      125.38      127.95      3.26 o
   1   6   7       94.76      110.79      1.26 o
   2   6   7       30.44       29.36      0.43 o
   3   6   7        7.43        8.66      0.42 o
   4   6   7       42.23       36.37      0.79 o
   5   6   7        8.76        7.65      0.67 o
   6   6   7        2.93        3.33      0.87 o
   0   7   7        3.86        3.68      0.38 o
   1   7   7       59.61       60.86      0.79 o
   2   7   7      285.42      274.95      4.18 o
   3   7   7        1.97        1.01      0.31 o
   4   7   7       12.09       13.83      0.68 o
   5   7   7       16.06       14.15      0.94 o
   6   7   7        1.16        3.49      0.68 o
   0   8   7        0.22        0.48      0.38 o
   1   8   7       25.85       26.13      0.56 o
   2   8   7       38.48       32.11      0.60 o
   3   8   7       94.42       86.31      1.44 o
   4   8   7        7.38        7.57      0.50 o
   5   8   7        9.49       10.28      0.68 o
   0   9   7       10.17       10.22      0.69 o
   1   9   7       10.35       10.33      0.42 o
   2   9   7       48.97       47.09      0.72 o
   3   9   7       27.69       26.71      0.59 o
   4   9   7        5.18        6.33      0.47 o
   5   9   7        3.81        3.79      0.49 o
   0  10   7       34.77       33.11      1.24 o
   1  10   7        4.70        5.63      0.39 o
   2  10   7       46.84       45.04      0.66 o
   3  10   7        5.93        7.24      0.38 o
   4  10   7        4.40        5.61      0.59 o
   5  10   7        1.63        5.16      1.00 o
   0  11   7        0.07        4.14      0.67 o
   1  11   7       44.49       45.83      0.98 o
   2  11   7        0.91        0.84      0.38 o
   3  11   7        1.10        2.61      0.72 o
   4  11   7        5.89        5.14      0.82 o
   0  12   7        3.56        2.65      0.66 o
   1  12   7        9.54       11.16      0.52 o
   2  12   7       13.58       12.74      0.58 o
   3  12   7        1.90        3.68      0.67 o
   4  12   7        0.28        2.24      0.64 o
   0  13   7        1.46        2.66      0.70 o
   1  13   7        5.19        5.84      0.46 o
   2  13   7        0.01        1.27      0.56 o
   3  13   7        4.81        4.94      0.66 o
   0  14   7        0.68        1.98      0.55 o
   1  14   7        0.31        2.01      0.56 o
   2  14   7        5.25        5.90      0.63 o
   3  14   7        2.98        4.24      0.66 o
   0  15   7        1.48        0.23      0.55 o
   1  15   7        2.05        3.56      0.64 o
   2  15   7        0.34       -0.33      0.76 o
   0   0   8       77.11       79.96      1.46 o
   2   0   8       48.24       52.88      0.84 o
   3   0   8       12.90       12.27      0.38 o
   4   0   8        6.76        4.26      0.62 o
   5   0   8        4.74        3.78      1.05 o
   6   0   8        0.60       -0.78      0.78 o
   0   1   8      196.49      235.36      5.49 o
   1   1   8       55.54       62.19      0.75 o
   2   1   8       98.28      111.13      1.25 o
   3   1   8       29.27       30.31      0.41 o
   4   1   8       23.43       21.32      0.65 o
   5   1   8       23.51       23.86      0.72 o
   6   1   8        7.28        7.30      0.63 o
   0   2   8       20.62       23.62      0.38 o
   1   2   8      503.48      557.56      5.19 o
   2   2   8      196.25      201.35      2.24 o
   3   2   8       78.52       73.24      1.18 o
   4   2   8       95.83       95.66      2.66 o
   5   2   8       15.22       12.80      0.67 o
   6   2   8        3.98        5.53      0.62 o
   0   3   8      334.62      358.82      4.49 o
   1   3   8       25.37       27.98      0.37 o
   2   3   8       72.83       70.09      0.89 o
   3   3   8      159.57      154.83      2.39 o
   4   3   8       76.49       71.89      2.14 o
   5   3   8        1.31        0.46      0.55 o
   6   3   8        0.60        0.35      0.64 o
   0   4   8       19.34       14.73      0.32 o
   1   4   8      203.25      210.13      2.05 o
   2   4   8        9.48        9.24      0.24 o
   3   4   8       86.13       87.25      1.64 o
   4   4   8       19.91       19.07      0.74 o
   5   4   8       16.40       17.66      0.83 o
   6   4   8        4.01        6.04      0.70 o
   0   5   8        1.29        2.20      0.23 o
   1   5   8      133.31      138.26      1.42 o
   2   5   8       10.17        8.93      0.24 o
   3   5   8       13.58       12.30      0.41 o
   4   5   8        2.32        2.82      0.52 o
   5   5   8        0.87        1.19      0.52 o
   6   5   8        4.29        5.99      0.72 o
   0   6   8      283.30      279.76      4.77 o
   1   6   8      114.63      112.63      1.23 o
   2   6   8       63.92       60.69      0.86 o
   3   6   8        3.89        3.60      0.33 o
   4   6   8        2.34        3.66      0.47 o
   5   6   8        2.26        2.37      0.61 o
   6   6   8        0.37        0.85      0.77 o
   0   7   8        8.35       12.97      0.56 o
   1   7   8      119.37      111.68      1.51 o
   2   7   8       60.30       64.71      1.08 o
   3   7   8       47.21       41.80      0.76 o
   4   7   8       20.97       21.81      0.70 o
   5   7   8        2.38        5.01      0.82 o
   6   7   8        0.08       -0.62      0.62 o
   0   8   8        9.11        8.26      0.67 o
   1   8   8       88.30       76.39      1.56 o
   2   8   8        8.24        6.18      0.24 o
   3   8   8       16.16       13.17      0.51 o
   4   8   8        9.23        6.95      0.58 o
   5   8   8        1.06        1.63      0.62 o
   0   9   8       38.93       30.89      1.22 o
   1   9   8       11.00        9.15      0.41 o
   2   9   8       12.11        9.63      0.23 o
   3   9   8       15.31       14.26      0.47 o
   4   9   8       22.43       20.52      0.70 o
   5   9   8        0.82        0.41      0.72 o
   0  10   8        6.35        9.24      0.81 o
   1  10   8       60.50       58.39      1.17 o
   2  10   8        2.05        2.81      0.40 o
   3  10   8        9.13        9.31      0.69 o
   4  10   8        6.42        6.92      0.66 o
   5  10   8        3.20        3.49      0.77 o
   0  11   8       40.02       41.60      1.43 o
   1  11   8       10.26        9.35      0.47 o
   2  11   8        0.80        1.35      0.37 o
   3  11   8        0.99       -0.06      0.64 o
   4  11   8        3.82        1.92      0.66 o
   0  12   8        7.67        6.88      0.77 o
   1  12   8       19.23       18.19      0.60 o
   2  12   8        4.70        4.95      0.61 o
   3  12   8        4.41        5.18      0.67 o
   4  12   8        0.00        0.34      0.58 o
   0  13   8        4.89        5.32      0.78 o
   1  13   8       10.36       11.07      0.52 o
   2  13   8        1.78        0.78      0.61 o
   3  13   8        0.15        0.42      0.60 o
   0  14   8       10.19        9.73      0.67 o
   1  14   8        1.11       -0.13      0.55 o
   2  14   8        3.72        5.30      0.65 o
   3  14   8        0.03       -0.56      1.07 o
   0  15   8        0.25        2.03      0.64 o
   1  15   8        0.15        1.98      0.66 o
   2  15   8        0.92        0.82      0.86 o
   1   0   9        4.46        3.68      0.26 o
   2   0   9       71.03       74.58      1.14 o
   3   0   9      108.60      115.46      2.03 o
   4   0   9        3.58        3.24      0.34 o
   5   0   9        4.35        3.32      1.24 o
   6   0   9        2.88        5.08      0.77 o
   0   1   9      739.13      750.06     13.89 o
   1   1   9      526.66      568.33      4.90 o
   2   1   9      176.87      181.10      1.97 o
   3   1   9       25.56       22.12      0.44 o
   4   1   9        5.91        4.97      0.23 o
   5   1   9        0.26        0.70      0.58 o
   6   1   9        0.32        0.67      0.57 o
   0   2   9      325.59      359.89      5.29 o
   1   2   9      181.39      186.99      2.01 o
   2   2   9      168.48      168.94      1.75 o
   3   2   9      185.80      177.62      2.75 o
   4   2   9       25.22       23.31      0.99 o
   5   2   9        0.04       -0.17      0.57 o
   6   2   9        3.11        4.84      0.73 o
   0   3   9        8.26        7.90      0.24 o
   1   3   9       71.89       70.15      0.77 o
   2   3   9       10.39       10.34      0.27 o
   3   3   9       41.04       33.53      0.63 o
   4   3   9        3.88        3.98      0.43 o
   5   3   9       17.81       14.25      0.72 o
   6   3   9        1.72        2.20      0.73 o
   0   4   9       19.37       17.75      0.35 o
   1   4   9       34.65       36.46      0.48 o
   2   4   9       90.95       94.19      1.19 o
   3   4   9       23.84       20.92      0.48 o
   4   4   9       56.19       55.24      1.41 o
   5   4   9        5.94        7.80      0.66 o
   6   4   9        0.83        1.63      0.62 o
   0   5   9       26.16       27.71      0.54 o
   1   5   9       78.92       83.96      0.94 o
   2   5   9       48.99       50.08      0.77 o
   3   5   9       42.83       38.50      0.76 o
   4   5   9        1.51        1.85      0.50 o
   5   5   9        2.24        2.41      0.56 o
   6   5   9        2.31        2.38      0.63 o
   0   6   9        3.27        3.15      0.23 o
   1   6   9      187.98      184.16      2.13 o
   2   6   9       68.05       66.14      0.99 o
   3   6   9        4.41        4.74      0.27 o
   4   6   9       15.38       15.67      0.58 o
   5   6   9        4.22        4.77      0.62 o
   6   6   9        0.67        4.21      0.79 o
   0   7   9      199.99      198.91      4.76 o
   1   7   9      126.90      126.20      1.65 o
   2   7   9       78.81       78.97      1.23 o
   3   7   9       37.02       35.45      0.70 o
   4   7   9        8.39        8.47      0.44 o
   5   7   9        7.42        6.25      0.64 o
   0   8   9       13.18       10.87      0.76 o
   1   8   9       69.38       57.76      1.30 o
   2   8   9       16.26       13.42      0.33 o
   3   8   9        1.77        3.17      0.40 o
   4   8   9        0.68        0.71      0.49 o
   5   8   9        8.77        8.07      0.65 o
   0   9   9        0.50        2.25      0.60 o
   1   9   9        0.65        1.03      0.41 o
   2   9   9        6.75        4.77      0.21 o
   3   9   9        4.55        3.47      0.33 o
   4   9   9        5.94        5.96      0.62 o
   5   9   9        0.84       -0.59      0.69 o
   0  10   9       60.26       64.89      1.94 o
   1  10   9       37.76       37.60      0.85 o
   2  10   9       48.91       42.46      0.99 o
   3  10   9        1.35        0.74      0.55 o
   4  10   9        2.59        2.48      0.59 o
   0  11   9       48.96       52.12      1.72 o
   1  11   9       10.75       11.10      0.48 o
   2  11   9       29.20       26.03      0.96 o
   3  11   9        1.49        1.45      0.60 o
   4  11   9        1.46        2.13      0.59 o
   0  12   9        0.78       -0.39      0.66 o
   1  12   9        2.47        2.30      0.45 o
   2  12   9        0.80        2.27      0.65 o
   3  12   9        5.77        6.46      0.67 o
   4  12   9        1.68        1.49      0.97 o
   0  13   9       17.60       15.95      1.00 o
   1  13   9        1.36        0.52      0.53 o
   2  13   9        5.37        6.86      0.67 o
   3  13   9        0.74        1.93      0.69 o
   0  14   9        2.97        3.28      0.56 o
   1  14   9        1.00        3.02      0.61 o
   2  14   9        0.57       -0.35      0.65 o
   0  15   9        0.18       -0.76      0.92 o
   1  15   9        1.06        2.63      1.14 o
   0   0  10      607.38      645.28     20.90 o
   1   0  10       88.59      107.75      1.45 o
   2   0  10       74.67       72.20      1.11 o
   3   0  10       11.58        8.90      0.43 o
   4   0  10        2.01        1.54      0.29 o
   5   0  10        5.03        4.24      1.06 o
   6   0  10        1.03        3.35      0.79 o
   0   1  10        1.59        1.87      0.26 o
   1   1  10       73.73       75.59      0.70 o
   2   1  10       41.31       40.15      0.56 o
   3   1  10       87.44       79.00      1.21 o
   4   1  10       26.67       23.80      0.71 o
   5   1  10       18.89       21.10      0.82 o
   6   1  10        2.05        1.45      0.73 o
   0   2  10       25.76       30.39      0.49 o
   1   2  10      192.27      200.57      1.87 o
   2   2  10       28.18       28.84      0.43 o
   3   2  10      143.48      134.65      2.08 o
   4   2  10       21.59       18.69      0.66 o
   5   2  10        4.81        4.59      0.64 o
   6   2  10        4.79        7.34      0.76 o
   0   3  10       74.42       73.24      1.07 o
   1   3  10        1.21        0.40      0.15 o
   2   3  10        3.48        3.58      0.25 o
   3   3  10       50.17       50.98      0.95 o
   4   3  10        1.71        2.48      0.38 o
   5   3  10        0.73        2.80      0.60 o
   6   3  10        0.03        0.46      0.71 o
   0   4  10       14.07       20.46      0.39 o
   1   4  10       19.43       22.10      0.32 o
   2   4  10       36.14       33.39      0.57 o
   3   4  10       40.27       42.12      0.76 o
   4   4  10       11.17        8.42      0.54 o
   5   4  10        0.57        0.49      0.58 o
   6   4  10        1.14        0.56      0.60 o
   0   5  10       75.95       77.66      1.20 o
   1   5  10        6.40        5.95      0.23 o
   2   5  10       30.77       27.15      0.56 o
   3   5  10        7.91        5.48      0.32 o
   4   5  10        3.97        5.86      0.46 o
   5   5  10        1.10        0.93      0.53 o
   6   5  10        4.22        6.82      0.78 o
   0   6  10       32.51       34.49      0.78 o
   1   6  10       75.78       76.83      1.02 o
   2   6  10       20.41       21.11      0.46 o
   3   6  10        2.05        1.60      0.27 o
   4   6  10        1.32        2.11      0.40 o
   5   6  10        0.89        1.41      0.45 o
   0   7  10      146.02      159.55      4.20 o
   1   7  10       74.50       74.50      1.06 o
   2   7  10       44.98       42.23      0.74 o
   3   7  10       18.51       17.10      0.53 o
   4   7  10       14.17       12.04      0.50 o
   5   7  10        7.71       10.24      0.59 o
   0   8  10       37.46       36.66      1.32 o
   1   8  10       15.18       13.60      0.59 o
   2   8  10       23.90       23.65      0.64 o
   3   8  10       22.56       22.52      0.59 o
   4   8  10        0.29        1.40      0.45 o
   5   8  10        3.30        2.51      0.81 o
   0   9  10       50.21       47.13      1.67 o
   1   9  10       32.84       32.13      0.89 o
   2   9  10        0.07       -0.15      0.43 o
   3   9  10        2.32        3.72      0.60 o
   4   9  10       10.06        9.38      0.73 o
   5   9  10        0.69       -1.07      1.07 o
   0  10  10       16.63       13.68      0.93 o
   1  10  10       18.54       14.55      0.53 o
   2  10  10        1.40        3.54      0.56 o
   3  10  10        0.25        2.06      0.64 o
   4  10  10        2.42        2.76      0.70 o
   0  11  10        2.31        1.79      0.84 o
   1  11  10        8.13        9.05      0.48 o
   2  11  10        1.48        2.75      0.60 o
   3  11  10        0.47        1.00      0.63 o
   4  11  10        1.46        2.42      0.71 o
   0  12  10        0.13        1.17      0.81 o
   1  12  10        5.59        6.46      0.60 o
   2  12  10        0.28        2.07      0.60 o
   3  12  10        2.85        4.49      0.64 o
   0  13  10        0.03        3.43      0.89 o
   1  13  10        9.33        8.59      0.62 o
   2  13  10        2.21        1.90      0.65 o
   3  13  10        2.99        5.34      0.98 o
   0  14  10        0.18        0.22      0.84 o
   1  14  10        8.15        7.15      0.61 o
   2  14  10        1.76        3.63      1.08 o
   1   0  11       40.66       45.34      0.72 o
   2   0  11        3.37        3.12      0.25 o
   3   0  11        2.55        2.70      0.28 o
   4   0  11        6.70        7.27      0.72 o
   5   0  11        2.60        3.26      1.32 o
   6   0  11        1.68        2.20      0.75 o
   0   1  11      216.19      237.26      2.84 o
   1   1  11       48.10       46.46      0.48 o
   2   1  11       16.24       18.04      0.35 o
   3   1  11       34.49       33.22      0.68 o
   4   1  11       26.03       28.05      0.74 o
   5   1  11        0.29        0.43      0.59 o
   6   1  11        0.28       -0.03      0.57 o
   0   2  11       11.78       12.63      0.31 o
   1   2  11       61.86       56.44      0.62 o
   2   2  11      256.41      256.83      3.12 o
   3   2  11       17.30       14.70      0.59 o
   4   2  11        8.69        6.03      0.45 o
   5   2  11        3.04        2.79      0.59 o
   6   2  11        0.24       -0.67      0.67 o
   0   3  11       51.11       45.49      0.73 o
   1   3  11       95.03       97.35      1.04 o
   2   3  11       32.02       33.12      0.58 o
   3   3  11        4.75        3.23      0.32 o
   4   3  11       17.08       13.98      0.49 o
   5   3  11        3.34        4.51      0.63 o
   6   3  11        2.91        4.73      0.64 o
   0   4  11      145.50      149.66      2.15 o
   1   4  11       85.31       83.87      1.01 o
   2   4  11      123.88      127.79      1.74 o
   3   4  11       67.60       63.25      1.02 o
   4   4  11       29.12       26.84      0.85 o
   5   4  11        0.72        0.04      0.57 o
   0   5  11       83.52       81.76      1.26 o
   1   5  11       54.73       54.97      0.72 o
   2   5  11       66.43       60.32      0.99 o
   3   5  11       17.42       15.14      0.41 o
   4   5  11        1.64        2.17      0.41 o
   5   5  11        1.47        0.62      0.61 o
   0   6  11        1.96        1.85      0.29 o
   1   6  11       18.57       16.42      0.34 o
   2   6  11       10.85        8.99      0.30 o
   3   6  11        8.03        6.85      0.32 o
   4   6  11        5.52        4.38      0.37 o
   5   6  11        0.72        0.79      0.59 o
   0   7  11       82.43       72.70      2.25 o
   1   7  11      106.93       99.63      1.37 o
   2   7  11       20.51       16.54      0.39 o
   3   7  11        6.55        5.85      0.37 o
   4   7  11        6.88        7.55      0.44 o
   5   7  11        2.09        3.42      0.79 o
   0   8  11        9.61        5.10      0.69 o
   1   8  11        3.33        0.72      0.45 o
   2   8  11        1.96        2.87      0.27 o
   3   8  11        1.92        3.34      0.33 o
   4   8  11        0.23        1.24      0.66 o
   5   8  11        2.30        5.65      1.23 o
   0   9  11       43.72       38.60      1.47 o
   1   9  11       23.97       22.11      0.76 o
   2   9  11       11.94       12.40      0.71 o
   3   9  11        3.08        3.49      0.64 o
   4   9  11        2.42        2.75      0.70 o
   0  10  11        0.46        1.28      0.73 o
   1  10  11       19.18       16.61      0.56 o
   2  10  11       36.47       33.95      1.11 o
   3  10  11        4.40        5.54      0.75 o
   4  10  11        0.21        0.94      0.61 o
   0  11  11        6.81        7.26      0.83 o
   1  11  11        8.76       10.18      0.62 o
   2  11  11        4.69        3.68      0.66 o
   3  11  11        0.16        0.01      0.67 o
   4  11  11        0.46        1.59      1.12 o
   0  12  11        0.09        0.76      0.76 o
   1  12  11        3.04        4.60      0.62 o
   2  12  11       12.39        9.28      0.76 o
   3  12  11        2.05        2.58      0.64 o
   0  13  11        2.81        5.96      0.85 o
   1  13  11        1.03        3.06      0.62 o
   2  13  11        2.69        2.87      0.67 o
   0  14  11        0.92        0.22      1.45 o
   1  14  11        1.53        0.19      0.73 o
   0   0  12      280.99      291.95      4.93 o
   1   0  12        4.52        5.30      0.24 o
   2   0  12       48.31       43.76      0.92 o
   3   0  12        8.51        9.72      0.40 o
   4   0  12       28.54       30.83      1.17 o
   5   0  12        2.46        3.45      1.08 o
   0   1  12       71.78       65.89      0.92 o
   1   1  12       35.50       32.89      0.38 o
   2   1  12       39.39       36.99      0.68 o
   3   1  12       13.76       12.81      0.43 o
   4   1  12        1.25        0.94      0.54 o
   5   1  12        4.36        3.14      0.59 o
   0   2  12        5.88        4.74      0.25 o
   1   2  12       18.89       16.95      0.30 o
   2   2  12       31.43       32.60      0.59 o
   3   2  12       86.34       87.37      1.64 o
   4   2  12        9.10        6.11      0.78 o
   5   2  12        3.41        4.21      0.67 o
   0   3  12       10.31       10.29      0.33 o
   1   3  12        8.56        7.91      0.24 o
   2   3  12       35.79       33.84      0.63 o
   3   3  12       27.62       24.08      0.74 o
   4   3  12        0.73        1.47      0.40 o
   5   3  12        2.88        3.46      0.59 o
   0   4  12       19.67       19.58      0.46 o
   1   4  12       57.62       53.95      0.74 o
   2   4  12       10.00        9.75      0.38 o
   3   4  12       18.76       16.29      0.51 o
   4   4  12       21.21       19.23      0.74 o
   5   4  12        0.56        3.42      0.63 o
   0   5  12       72.55       67.77      1.10 o
   1   5  12        8.76        6.84      0.24 o
   2   5  12       13.04       11.67      0.36 o
   3   5  12       12.19        8.40      0.48 o
   4   5  12        5.74        5.07      0.46 o
   5   5  12        1.46        1.61      0.61 o
   0   6  12       40.01       38.79      0.89 o
   1   6  12       52.26       46.38      0.72 o
   2   6  12        1.69        1.90      0.24 o
   3   6  12        2.54        2.20      0.39 o
   4   6  12        0.07        0.20      0.46 o
   5   6  12        1.36        2.61      0.61 o
   0   7  12        0.16        0.62      0.43 o
   1   7  12       84.05       83.00      1.33 o
   2   7  12        0.05        0.77      0.27 o
   3   7  12        6.10        5.93      0.37 o
   4   7  12       10.51       10.69      0.60 o
   5   7  12        8.53        2.66      1.22 o
   0   8  12       13.14       13.16      0.87 o
   1   8  12        0.23       -0.64      0.64 o
   2   8  12       10.73       11.31      0.65 o
   3   8  12        3.37        3.68      0.62 o
   4   8  12        1.27        1.54      0.68 o
   0   9  12        0.20        1.16      0.69 o
   1   9  12        0.62        1.96      0.45 o
   2   9  12       10.02        7.88      0.65 o
   3   9  12        3.12        5.85      0.70 o
   4   9  12        0.40        2.13      0.65 o
   0  10  12        6.70        5.27      0.84 o
   1  10  12       24.02       23.24      0.83 o
   2  10  12        0.32        1.04      0.63 o
   3  10  12        7.70        9.14      0.77 o
   4  10  12        2.30        3.85      0.73 o
   0  11  12        1.01        0.80      0.74 o
   1  11  12        6.07        6.13      0.65 o
   2  11  12        3.70        5.07      0.64 o
   3  11  12        2.53        2.51      0.66 o
   0  12  12        0.24        1.59      0.71 o
   1  12  12        1.85        3.86      0.63 o
   2  12  12        1.79        3.50      0.67 o
   3  12  12        0.01       -0.23      1.04 o
   0  13  12       12.66       12.55      0.93 o
   1  13  12        3.78        6.04      0.65 o
   2  13  12        5.89        7.06      1.14 o
   1   0  13        7.44        6.37      0.27 o
   2   0  13        0.98        0.56      0.27 o
   3   0  13       10.21       11.23      0.86 o
   4   0  13        1.39        1.61      0.78 o
   5   0  13        0.71        2.69      1.34 o
   0   1  13        2.13        1.56      0.25 o
   1   1  13      134.89      140.90      1.39 o
   2   1  13        7.13        6.31      0.35 o
   3   1  13        4.24        3.31      0.31 o
   4   1  13        7.40        7.64      0.64 o
   5   1  13        0.87        3.01      0.64 o
   0   2  13       16.03       14.66      0.38 o
   1   2  13       11.51       10.70      0.26 o
   2   2  13        7.61        7.25      0.32 o
   3   2  13        1.76        1.35      0.38 o
   4   2  13        1.85        3.40      0.72 o
   5   2  13        0.66        1.77      0.66 o
   0   3  13       28.56       25.88      0.55 o
   1   3  13       48.93       47.68      0.66 o
   2   3  13       12.31       11.21      0.38 o
   3   3  13       11.42        8.17      0.51 o
   4   3  13       18.13       16.94      0.71 o
   5   3  13        1.65        2.11      0.80 o
   0   4  13        0.04       -0.41      0.41 o
   1   4  13       11.58       10.05      0.27 o
   2   4  13       95.70       86.39      1.49 o
   3   4  13       10.75       11.03      0.49 o
   4   4  13        1.31        2.86      0.81 o
   5   4  13        0.10       -0.09      0.65 o
   0   5  13      177.86      179.48      2.78 o
   1   5  13        7.60        8.08      0.25 o
   2   5  13       16.71       15.49      0.41 o
   3   5  13       11.05       11.92      0.53 o
   4   5  13        0.24        0.60      0.68 o
   5   5  13        0.19        1.87      0.59 o
   0   6  13       42.42       44.28      1.02 o
   1   6  13       16.24       14.82      0.39 o
   2   6  13        3.80        3.24      0.55 o
   3   6  13        1.63        2.04      0.41 o
   4   6  13        1.91        2.90      0.43 o
   5   6  13        2.60        2.85      0.88 o
   0   7  13       64.23       67.91      1.62 o
   1   7  13       15.83       14.68      0.45 o
   2   7  13        0.80        1.31      0.34 o
   3   7  13        7.70        7.95      0.60 o
   4   7  13        1.80        1.18      0.62 o
   0   8  13       23.27       21.49      1.07 o
   1   8  13        5.64        6.36      0.55 o
   2   8  13        9.41        9.30      0.66 o
   3   8  13        3.13        2.54      0.63 o
   4   8  13        0.18        0.04      0.51 o
   0   9  13        6.82        7.08      0.76 o
   1   9  13        4.77        5.16      0.56 o
   2   9  13        1.04        1.80      0.53 o
   3   9  13        4.63        6.57      0.77 o
   4   9  13        0.43        1.44      0.73 o
   0  10  13        0.25        1.71      0.76 o
   1  10  13        0.34        1.53      0.53 o
   2  10  13        9.11        7.11      0.70 o
   3  10  13        0.51        0.82      0.62 o
   0  11  13        1.22        1.89      0.74 o
   1  11  13        1.88        1.52      0.59 o
   2  11  13        0.35        1.40      0.68 o
   3  11  13        0.03        1.70      0.73 o
   0  12  13        0.54        0.21      0.89 o
   1  12  13        6.69        6.97      0.69 o
   2  12  13        0.86        0.92      0.81 o
   0  13  13        0.47        3.10      1.53 o
   1  13  13        0.34        2.46      0.79 o
   0   0  14       10.88       11.36      0.55 o
   1   0  14        0.42        0.38      0.30 o
   2   0  14       21.08       24.34      0.83 o
   3   0  14       11.94        9.83      0.82 o
   4   0  14        2.91        3.14      0.75 o
   0   1  14       22.34       22.66      0.47 o
   1   1  14       44.88       42.37      0.58 o
   2   1  14       29.20       31.31      0.71 o
   3   1  14       24.33       27.73      0.79 o
   4   1  14        6.01        4.88      0.62 o
   5   1  14        5.48        6.76      0.73 o
   0   2  14       15.26       12.88      0.36 o
   1   2  14        5.93        6.13      0.24 o
   2   2  14       28.34       28.68      0.75 o
   3   2  14        8.00        6.93      0.40 o
   4   2  14        2.32        1.22      0.70 o
   5   2  14        1.87        1.51      0.60 o
   0   3  14        3.02        3.14      0.27 o
   1   3  14       16.38       16.97      0.35 o
   2   3  14       20.06       19.91      0.54 o
   3   3  14        2.35        2.05      0.42 o
   4   3  14        9.22       10.92      0.63 o
   5   3  14        1.59        2.33      0.58 o
   0   4  14       56.78       48.62      0.93 o
   1   4  14       47.65       46.11      0.66 o
   2   4  14       20.82       18.71      0.63 o
   3   4  14       19.47       21.81      0.73 o
   4   4  14        0.03        0.64      0.72 o
   5   4  14        2.29        1.84      0.56 o
   0   5  14       44.49       44.02      0.86 o
   1   5  14       22.98       22.82      0.56 o
   2   5  14        7.82        7.58      0.45 o
   3   5  14        1.47        1.37      0.42 o
   4   5  14        0.66        1.41      0.63 o
   0   6  14       65.92       59.17      1.47 o
   1   6  14        4.64        4.50      0.37 o
   2   6  14        4.98        6.05      0.44 o
   3   6  14       10.28       10.57      0.52 o
   4   6  14        0.71        4.82      1.29 o
   0   7  14       10.05        7.96      0.88 o
   1   7  14        2.37        3.44      0.51 o
   2   7  14        3.43        2.20      0.54 o
   3   7  14        3.42        4.72      0.59 o
   4   7  14        6.05        7.85      0.90 o
   0   8  14        1.22        2.54      0.71 o
   1   8  14        4.66        4.37      0.58 o
   2   8  14       11.85       13.39      0.72 o
   3   8  14        0.06        1.74      0.62 o
   4   8  14        2.48        5.43      1.17 o
   0   9  14        7.65        8.47      0.82 o
   1   9  14        5.23        4.86      0.58 o
   2   9  14        1.37        2.23      0.64 o
   3   9  14        0.17        0.90      0.59 o
   0  10  14        0.22        0.99      0.83 o
   1  10  14        3.44        3.22      0.55 o
   2  10  14        4.32        6.01      0.64 o
   3  10  14        0.18        0.64      0.76 o
   0  11  14        4.93        7.08      0.86 o
   1  11  14        0.91        0.55      0.62 o
   2  11  14        2.23        2.66      0.66 o
   0  12  14        1.19        4.05      0.90 o
   1  12  14        2.87        2.14      0.57 o
   1   0  15        5.84        5.24      0.38 o
   2   0  15        8.72       10.78      0.71 o
   3   0  15        5.57        6.91      0.85 o
   4   0  15        1.49        2.14      0.80 o
   5   0  15        1.16        1.28      1.21 o
   0   1  15       18.11       17.20      0.47 o
   1   1  15       28.25       25.08      0.50 o
   2   1  15        3.15        3.11      0.35 o
   3   1  15        1.97        2.54      0.47 o
   4   1  15        2.58        4.85      0.64 o
   5   1  15        0.05       -0.48      0.72 o
   0   2  15        1.87        2.05      0.27 o
   1   2  15       10.50       11.88      0.34 o
   2   2  15        2.76        2.31      0.42 o
   3   2  15        4.34        3.60      0.59 o
   4   2  15        1.21        1.37      0.62 o
   5   2  15        1.83        4.00      0.81 o
   0   3  15       16.78       13.47      0.44 o
   1   3  15        5.52        5.80      0.34 o
   2   3  15        3.75        1.89      0.40 o
   3   3  15       12.78       10.49      0.77 o
   4   3  15        6.76        5.80      0.75 o
   0   4  15        0.20        0.74      0.29 o
   1   4  15        4.43        2.26      0.37 o
   2   4  15       27.43       26.16      0.73 o
   3   4  15        9.73        7.60      0.76 o
   4   4  15        4.49        4.72      0.81 o
   0   5  15        0.04        0.44      0.93 o
   1   5  15       53.35       52.05      1.06 o
   2   5  15        3.20        3.47      0.44 o
   3   5  15        1.95        1.48      0.41 o
   4   5  15        1.22       -0.30      1.14 o
   0   6  15        2.32        2.01      0.69 o
   1   6  15       19.98       18.64      0.59 o
   2   6  15       13.60       13.07      0.68 o
   3   6  15        1.63        1.44      0.55 o
   4   6  15        0.30        1.73      1.17 o
   0   7  15        1.25        0.73      0.71 o
   1   7  15       14.45       13.33      0.68 o
   2   7  15        2.12        4.07      0.56 o
   3   7  15        4.85        7.10      0.68 o
   0   8  15        3.07        3.00      0.78 o
   1   8  15        0.01       -0.43      0.72 o
   2   8  15        5.83        7.97      0.66 o
   3   8  15        3.95        5.00      0.67 o
   0   9  15        0.34        1.28      0.73 o
   1   9  15        1.85        1.37      0.50 o
   2   9  15        1.20        1.16      0.59 o
   3   9  15        0.28        1.87      0.77 o
   0  10  15        2.10        3.80      0.94 o
   1  10  15        6.16        5.67      0.59 o
   2  10  15        0.84        1.64      0.62 o
   0  11  15        3.47        6.06      0.92 o
   1  11  15        0.72        1.27      0.60 o
   0   0  16        1.00        0.12      0.69 o
   1   0  16        4.89        7.17      0.57 o
   2   0  16       23.17       23.48      0.88 o
   3   0  16        1.19        3.44      0.78 o
   4   0  16        2.91        4.83      0.84 o
   0   1  16        5.24        5.16      0.39 o
   1   1  16        1.57        3.00      0.32 o
   2   1  16       11.82       11.75      0.61 o
   3   1  16        0.87        1.34      0.47 o
   4   1  16        4.02        7.50      0.74 o
   0   2  16       13.27       13.07      0.61 o
   1   2  16        0.35       -0.11      0.48 o
   2   2  16        3.62        3.56      0.43 o
   3   2  16        1.42        1.22      0.54 o
   4   2  16        0.40       -0.54      0.62 o
   0   3  16        3.45        4.20      0.53 o
   1   3  16        7.37        7.30      0.45 o
   2   3  16       10.16        9.88      0.55 o
   3   3  16        3.19        4.39      0.59 o
   4   3  16        0.18        2.01      0.66 o
   0   4  16       13.45       13.92      0.68 o
   1   4  16       21.35       20.74      0.62 o
   2   4  16        1.80        1.90      0.41 o
   3   4  16        3.35        3.27      0.76 o
   4   4  16        2.98        2.23      0.65 o
   0   5  16        2.85        1.89      0.73 o
   1   5  16       30.39       30.04      0.75 o
   2   5  16        5.92        6.92      0.48 o
   3   5  16        0.16        0.39      1.18 o
   4   5  16        0.07        2.21      1.15 o
   0   6  16        0.22        0.96      0.71 o
   1   6  16        0.93        0.55      0.48 o
   2   6  16        6.15        5.10      0.63 o
   3   6  16        4.63        7.43      0.92 o
   0   7  16       16.97       17.84      0.95 o
   1   7  16        1.59        1.65      0.55 o
   2   7  16        2.23        3.70      0.63 o
   3   7  16        0.92        0.86      0.92 o
   0   8  16        0.32        0.20      0.76 o
   1   8  16        2.75        2.70      0.50 o
   2   8  16        1.77        2.06      0.68 o
   3   8  16        3.26        8.46      1.36 o
   0   9  16        0.89       -0.39      1.03 o
   1   9  16        0.35        2.53      0.59 o
   2   9  16        1.38        1.80      0.64 o
   0  10  16        0.08       -0.03      0.85 o
   1  10  16        0.05        1.26      0.67 o
   1   0  17        0.05        0.31      0.47 o
   2   0  17        3.89        4.60      0.62 o
   3   0  17        2.55        5.08      0.81 o
   4   0  17        2.32        2.68      0.76 o
   0   1  17        0.00        0.12      0.54 o
   1   1  17       10.03       10.87      0.47 o
   2   1  17        2.66        3.33      0.49 o
   3   1  17        2.97        5.58      0.58 o
   4   1  17        1.28        0.83      0.59 o
   0   2  17        3.13        2.98      0.50 o
   1   2  17        0.48        0.28      0.41 o
   2   2  17        3.65        5.05      0.73 o
   3   2  17        3.43        4.81      0.68 o
   4   2  17        0.86        1.59      0.62 o
   0   3  17        0.08        0.11      0.50 o
   1   3  17        6.72        7.00      0.44 o
   2   3  17        2.05        1.91      0.63 o
   3   3  17        1.80        3.40      0.59 o
   4   3  17        3.28        3.57      0.74 o
   0   4  17        8.08        8.29      0.60 o
   1   4  17        9.08       10.93      0.54 o
   2   4  17        0.18        1.36      0.54 o
   3   4  17        0.87        1.18      0.68 o
   0   5  17        6.69        7.22      0.89 o
   1   5  17       12.81       14.27      0.68 o
   2   5  17        4.64        4.18      0.58 o
   3   5  17        0.45        1.41      1.21 o
   0   6  17       14.06       11.62      0.91 o
   1   6  17        6.95        4.87      0.58 o
   2   6  17        2.02        1.87      0.55 o
   3   6  17        1.34        1.87      0.82 o
   0   7  17        6.83        6.95      0.81 o
   1   7  17        0.21        1.07      0.48 o
   2   7  17        0.01        1.96      0.63 o
   0   8  17        0.30        0.45      0.79 o
   1   8  17        5.70        7.19      0.64 o
   2   8  17        1.72        2.39      0.54 o
   0   9  17        0.00        0.61      0.69 o
   1   9  17        0.24        0.65      0.59 o
   0   0  18        1.86        2.71      0.74 o
   1   0  18        0.38        1.28      0.54 o
   2   0  18        0.92        1.50      0.76 o
   3   0  18        0.05       -0.25      0.86 o
   0   1  18        0.33        0.54      0.53 o
   1   1  18        1.13        1.28      0.43 o
   2   1  18        1.04        2.24      0.52 o
   3   1  18        0.12        1.28      0.70 o
   0   2  18        1.11        1.37      0.88 o
   1   2  18        0.10        3.23      0.59 o
   2   2  18        1.33        1.94      0.59 o
   3   2  18        3.82        5.21      0.59 o
   0   3  18        6.73        8.26      0.65 o
   1   3  18        1.09        0.50      0.49 o
   2   3  18        8.60        9.51      0.72 o
   3   3  18        1.49        6.19      0.65 o
   0   4  18        6.52        7.29      0.60 o
   1   4  18        7.15        6.52      0.48 o
   2   4  18        6.16        7.26      1.29 o
   3   4  18        1.39        2.34      0.80 o
   0   5  18       22.26       20.98      1.07 o
   1   5  18        2.50        3.50      0.59 o
   2   5  18        3.59        3.19      0.81 o
   3   5  18        0.74       -1.12      1.12 o
   0   6  18        3.71        5.42      0.85 o
   1   6  18        1.45        1.42      0.55 o
   2   6  18        2.29        2.38      0.81 o
   0   7  18        0.06       -0.86      0.86 o
   1   7  18        0.22        1.18      0.58 o
   2   7  18        4.34        5.63      0.95 o
   0   8  18        0.01        1.49      0.87 o
   1   8  18        2.42        3.04      0.60 o
   1   0  19        0.24        0.43      0.58 o
   2   0  19        0.75        1.96      0.89 o
   3   0  19        3.07        2.04      1.16 o
   0   1  19        4.82        7.13      0.74 o
   1   1  19        2.02        2.16      0.50 o
   2   1  19        2.16        3.33      0.61 o
   3   1  19        0.16        0.08      0.72 o
   0   2  19        0.08        1.12      0.73 o
   1   2  19        3.62        5.56      0.57 o
   2   2  19        1.40        1.97      0.59 o
   0   3  19        0.79        2.03      0.58 o
   1   3  19        2.38        2.07      0.67 o
   2   3  19        0.17        0.52      0.83 o
   0   4  19        1.67        3.68      0.77 o
   1   4  19        1.65        1.37      0.65 o
   2   4  19        0.26        2.64      1.39 o
   0   5  19        5.94        6.26      0.81 o
   1   5  19        2.23        3.50      0.69 o
   2   5  19        1.47        0.52      1.24 o
   0   6  19        2.16        3.23      0.84 o
   1   6  19        2.40        1.25      0.52 o
   0   7  19        1.03        0.53      1.28 o
   0   0  20        0.69       -0.34      0.78 o
   1   0  20        0.90        1.70      0.70 o
   2   0  20        0.67        0.19      0.87 o
   0   1  20        0.04        2.33      0.68 o
   1   1  20        0.77        0.91      0.59 o
   2   1  20        0.89        0.80      0.68 o
   0   2  20        0.32        1.28      0.65 o
   1   2  20        0.92        2.27      0.53 o
   2   2  20        3.86        5.65      1.20 o
   0   3  20        4.72       15.63      2.23 o
   1   3  20        0.09        0.97      0.90 o
   0   4  20        0.75        2.81      0.70 o
   1   4  20        2.49        3.82      0.93 o
   0   5  20        0.28       -1.20      1.20 o
   0   1  21        0.17        1.63      0.57 o
 
